# Supplementary material for: Deciphering Microbial Communities and Distinct Metabolic Pathways in the Tangyin Hydrothermal Fields of Okinawa Trough through Metagenomic and Genomic Analyses
Source: Microorganisms. 2024 Mar 4;12(3):517. doi: 10.3390/microorganisms12030517 (PMC10974373; doi:10.3390/microorganisms12030517)
Supplement: Supplementary file 1 [file microorganisms-12-00517-s001.zip]

Archive with 1 entries (1 files):
- microorganisms-2867290-supplementary.pdf
